# Supplementary material for: TGFβ-Responsive Stromal Activation Occurs Early in Serrated Colorectal Carcinogenesis
Source: Int J Mol Sci. 2024 Apr 24;25(9):4626. doi: 10.3390/ijms25094626 (PMC11083568; doi:10.3390/ijms25094626)
Supplement: Supplementary file 1 [file ijms-25-04626-s001.zip]

Archive with 1 entries (1 files):
- ijms-2971561-supplementary.pdf
